# Supplementary material for: Antifungal and Antibiofilm Activity of Colombian Essential Oils against Different Candida Strains
Source: Antibiotics (Basel). 2023 Mar 29;12(4):668. doi: 10.3390/antibiotics12040668 (PMC10135359; doi:10.3390/antibiotics12040668)
Supplement: Supplementary file 1 [file antibiotics-12-00668-s001.zip]

Archive with 1 entries (1 files):
- antibiotics-2272356-supplementary.pdf
